# Supplementary material for: Genomic islands mediate environmental adaptation and the spread of antibiotic resistance in multiresistant Enterococci - evidence from genomic sequences
Source: BMC Microbiol. 2021 Feb 19;21:55. doi: 10.1186/s12866-021-02114-4 (PMC7893910; doi:10.1186/s12866-021-02114-4)
Supplement: Supplementary file 1 — Additional file 1: Table S1. Sample information and ARGs in Enterococcus; The same background color represents the resistance genes corresponding to the same class of antibiotics. [file 12866_2021_2114_MOESM1_ESM.xlsx]

## Sheet: Sheet1
Table s1 Sample information and ARGs in Enterococcus
Strains	Samples name	MLST	Species	Samples source	aad(6)	ANT(9)-Ia	APH(3')-IIIa	AAC(6')-Ie-APH(2'')-Ia	AAC(6')-Ii	ANT(6)-Ia	apmA	gyrA	ErmA	ErmB	ErmT	tetM	tetS	tet(L)	dfrE	dfrF	dfrG	lnuB	lnuG	PmrE	clbA	cat	rpoB	vanA	vanYA	vanRA	vanSA	vanHA	vanXA	vanZA	vanRF	vanWB	vanSB	vanRB	vanSG	vanYB	vanXB	vanB	vanHB	vanRG	SAT-4	vatE	mdtG	lsaA	efrB
015822	none	ST4	E.faecalis	Gifu University School of Medicine Pathogenic Bacterial Genetic Resorce Stock Center (GMGC),Japan	1		1	1								1			1								1								1	1	1	1	1	1	1	1	1	1	1		1	1	1
530353	E2883	ST18	E.faecium	Broad Institute, Cambridge, MA, USA					1						1	1		1	1		1						1								1												1	1	1
088817	DAPTO 512	ST9	E.faecalis	A reference genome for the Human Microbiome Project			1							1			1	1	1						1	1	1								1												1	1	1
124836	3F4	ST203	E.faecium	Whole genome sequencing of routine samples supplied by the diagnostic lab at Addenbrooke's Hospital, England	1		1		1			1		1		1			1	1	1			1				1	1	1	1	1	1	1	1													1	1
369964	EC0343	ST18	E.faecium	A long-term care facility (LTCF),stool, United Kingdom (UK)				1							1	2		1	1		1						1								1												1	1	1
369969	EC0027	ST18	E.faecium	A long-term care facility (LTCF),stool, United Kingdom (UK)				1	1						1	2		1	1		1						1	1	1	1	1	1	1		1												1	1	1
374927	BSAC_ec2535	ST192	E.faecium	Collected in the BSAC Resistance Surveillance Project（The British Society for Antimicrobial Chemotherapy）	1		1	1	1			1		1					1	1		1		1			1	1	1	1	1	1	1	1	1	1	1	1		1	1	1	1		1		1	1	1
375097	BSAC_ec2532	ST192	E.faecium	Collected in the BSAC Resistance Surveillance Project（The British Society for Antimicrobial Chemotherapy）	1		1	1	1			1		1		1		1	1	1		1		1			1								1	1	1	1		1	1	1	1		1		1	1	1
377445	EC0096	ST203	E.faecium	A long-term care facility (LTCF),stool, United Kingdom (UK)			1	1	1			1		1		1			1	1	1						1	1	1	1	1	1	1	1	1												1	1	1
562340	E7662	ST117	E.faecium	Isolates from humans	1		1		1					1					1		1						1								1	1	1	1		1	1	1	1		1		1	1	1
631153	UAA945	ST20	E.faecium	Broad Institute, Cambridge, MA, USA	1		1		1					1		1			1		1			1			1	1	1	1	1	1	1	1	1										1		1	1	1
633829	UAA944	ST20	E.faecium	Broad Institute, Cambridge, MA, USA	1		1	1	1					1		1			1		1			1			1	1	1	1	1	1	1	1	1										1		1	1	1
639818	E2883	ST18	E.faecium	Broad Institute, Cambridge, MA, USA					1						1	1		1	1		1						1								1												1	1	1
642986	UAA945-1	ST20	E.faecium	Broad Institute, Cambridge, MA, USA	1		1		1					1		1			1		1			1			1	1	1	1	1	1	1	1	1										1		1	1	1
652295	79-3	ST64	E.faecalis	Broad Institute, Cambridge, MA, USA										1		1			1		1						1								1	1	1	1		1	1	1	1				1	1	1
712476	0273	ST203	E.faecium	Multidrug-resistant bacterial pathogens detected at the University Hospital Muenster, Germany				1	1					1		1			1	1				1	1	1	1	1	1	1	1	1	1	1	1												1	1	1
712616	0711	ST203	E.faecium	Multidrug-resistant bacterial pathogens detected at the University Hospital Muenster, Germany					1					1		1			1	1				1	1	1	1	1	1	1	1	1	1	1	1												1	1	1
712772	1349	ST203	E.faecium	Multidrug-resistant bacterial pathogens detected at the University Hospital Muenster, Germany				1	1							1			1	1				1	1	1	1	1	1	1	1	1	1	1	1												1	1	1
769233	2011-70-216-8	ST22	E.faecium	Isolates originating from Danish pigs					1										1					1			1								1												1	1	1
769252	2011-70-14-15	ST40	E.faecalis	Isolates originating from Danish pigs												1		1	1		1		1				1								1				1	1				1			1	1	1
776685	V34	ST117	E.faecium	VREfm isolates in Danish Hvidovre hospital	1		1	1	1					1					1	1	1						1	1	1	1	1	1	1	1	1										1		1	1	1
830390	3379STDY6001534	ST787	E.faecium			1			1				1			1			1		1						1	1	1	1	1	1	1	1	1												1	1	1
830467	3379STDY6001612	ST787	E.faecium						1							1			1		1						1								1												1	1	1
868294	V8_1	ST80	E.faecium	University Medical Center Utrecht, Netherlands	1		1	1	1					1		1	1		1		1			1			1	1	1	1	1	1	1	1	1										1		1	1	1
879537	UW6455_1	ST192	E.faecium	University Medical Center Utrecht, Netherlands	1		1	1	1			1		1		1		1	1	1		1		1			1	1	1	1	1	1	1	1	1										1		1	1	1
883369	wtchgD00002147	ST203	E.faecium	Samples from a single Australian hospital			1	1	1					1					1	1				1			1								1												1	1	1
987638	VREN0423	ST640	E.faecium	VREN_water	1		1	1	1			1		1		1		1	1							1	1								1				1	1				1	1		1	1	1
1036063	VREN0120	ST214	E.faecium	VREN_water					1										1					1			1								1												1	1	1
1069054	VREN0433	ST80	E.faecium	VREN_water				1	1						1	1		1	1		1			1			1	1	1	1	1	1	1	1	1												1	1	1
1100601	VREN0347	ST56	E.faecium	VREN_farm	1	1	1	1	1		1	1	1	1		1		1	1		1	1					1								1				1	1				1	1		1	1	1
1100616	VREN0883	ST1246	E.faecium	VREN_farm					1					1					1					1			1								1											1	1	1	1
1156198	VREN0349	ST56	E.faecium	VREN_farm	1	1	1	1	1		1	1	1	1		1		1	1		1	1					1								1				1	1				1	1	1	1	1	1
1156275	VREN0753	ST56	E.faecium	VREN_farm	1	1	1		1	1				1		1		1	1		1	1		1			1								1				1	1				1	1	1	1	1	1
1210481	Efa HS0914	ST4	E.faecalis	Institute of Antibiotics, Huashan hospital, Fudan University,China										1		1		1	1		1					1	1								1				1					1			1	1	1
1557031	375bb040-e523-11e5-bc69-3c4a9275d6c6	ST80	E.faecium	The origin of VREfm in a cohort of hospitalised patients	1		1	1	1					1		1	1		1		1			1			1	1	1	1	1	1	1	1	1										1		1	1	1
3870887	UW10882	ST117	E.faecium	Broad Institute, Cambridge, MA, USA				1	1										1	1	1				1	1	1								1												1	1	1
3870891	UW12712	ST117	E.faecium	Broad Institute, Cambridge, MA, USA	1		1		1					1					1	1	1				1		1	1	1	1	1	1	1	1	1										1		1	1	1
Note:The same background color represents resistance genes for the same type of antibiotic.
[truncated: 13 more columns]
