# Supplementary material for: Genomic islands mediate environmental adaptation and the spread of antibiotic resistance in multiresistant Enterococci - evidence from genomic sequences
Source: BMC Microbiol. 2021 Feb 19;21:55. doi: 10.1186/s12866-021-02114-4 (PMC7893910; doi:10.1186/s12866-021-02114-4)
Supplement: Supplementary file 2 — Additional file 2: Table S2. GIs and phages in Enterococcus; The yellow background represents GIs and prophages located in the same contig; The blue fonts represents GIs and plasmids located in the same contig. [file 12866_2021_2114_MOESM2_ESM.xls]

## Sheet: sheet1
Table s2 GIs and phages in Enterococcus
No.	strains	Genomic islands					Prophages
		GI_ID	seq_ID	start	end	GI_length	prophage	seq_ID	start	end	length
1	015822	GI1	contig00006	32869	46388	13520	pp1	contig00002	100828	118055	17227
		GI2	contig00025	26847	32759	5913	pp2	contig00005	101727	117177	15450
		GI3	contig00026	13799	24387	10589	pp3	contig00008	33826	59279	25453
		GI4	contig00032	740	6511	5772	pp4	contig00010	56	16870	16814
		GI5	contig00035	16312	19235	2924	pp5	contig00019	53215	60450	7235
							pp6	contig00024	17022	31537	14515
							pp7	contig00025	32762	44848	12086
							pp8	contig00028	31587	39300	7713
							pp9	contig00029	11837	37989	26152
							pp10	contig00031	94	30054	29960
							pp11	contig00043	289	15194	14905
							pp12	contig00045	177	13874	13697
							pp13	contig00050	226	9396	9170
							pp14	contig00056	482	6763	6281
							pp15	contig00057	838	6798	5960
							pp16	contig00058	529	6450	5921
2	124836	GI1	contig00001	48279	59491	11213	pp1	contig00001	63157	84891	21734
		GI2	contig00010	7473	20773	13301	pp2	contig00004	28806	54561	25755
							pp3	contig00010	53	19695	19642
							pp4	contig00011	60	17431	17371
							pp5	contig00014	19065	26532	7467
							pp6	contig00026	17199	28653	11454
							pp7	contig00051	16397	20168	3771
							pp8	contig00057	80	16061	15981
							pp9	contig00068	130	13010	12880
							pp10	contig00069	141	12760	12619
							pp11	contig00079	232	9830	9598
							pp12	contig00080	1876	9573	7697
							pp13	contig00083	649	8421	7772
							pp14	contig00086	505	7354	6849
							pp15	contig00088	153	7766	7613
							pp17	contig00096	260	6316	6056
							pp18	contig00098	473	5792	5319
							pp19	contig00099	89	5293	5204
							pp20	contig00100	64	5846	5782
							pp21	contig00101	139	5258	5119
3	369964	GI1	contig00002	69926	79549	9624	pp1	contig00005	151	17299	17148
		GI2	contig00009	689	8661	7973	pp2	contig00007	31670	56205	24535
		GI3	contig00019	35396	41399	6004	pp3	contig00026	91	30928	30837
							pp4	contig00028	3400	31267	27867
							pp5	contig00034	83	24597	24514
							pp6	contig00072	139	8142	8003
							pp7	contig00075	385	9336	8951
							pp8	contig00078	289	8314	8025
							pp9	contig00083	536	7385	6849
							pp10	contig00085	83	6711	6628
							pp11	contig00088	436	5945	5509
							pp12	contig00089	98	5302	5204
							pp13	contig00091	181	5709	5528
							pp14	contig00092	357	5402	5045
4	369969	GI1	contig00003	69595	79218	9624	pp1	contig00005	70332	86767	16435
		GI2	contig00009	54344	62859	8516	pp2	contig00008	19716	44052	24336
							pp3	contig00010	54277	60414	6137
							pp4	contig00027	5237	32735	27498
							pp5	contig00029	83	30638	30555
							pp6	contig00035	83	24578	24495
							pp7	contig00044	538	20670	20132
							pp8	contig00070	139	8142	8003
							pp9	contig00075	49	9000	8951
							pp10	contig00078	289	8314	8025
							pp11	contig00084	536	7385	6849
							pp12	contig00087	83	6711	6628
							pp13	contig00091	195	5499	5304
							pp14	contig00094	436	5945	5509
							pp15	contig00095	98	5302	5204
							pp16	contig00097	917	5802	4885
							pp17	contig00098	47	5575	5528
							pp18	contig00100	93	5352	5259
5	374927	GI1	contig00001	8167	18031	9865	pp1	contig00003	63310	82691	19381
		GI2	contig00005	53417	64629	11213	pp2	contig00004	131	32838	32707
							pp4	contig00005	68020	91107	23087
							pp5	contig00006	76366	89501	13135
							pp6	contig00010	32300	64694	32394
							pp8	contig00021	206	45504	45298
							pp9	contig00038	16930	25207	8277
							pp10	contig00045	13767	20176	6409
							pp11	contig00059	57	12676	12619
							pp12	contig00073	242	6501	6259
							pp13	contig00074	196	5979	5783
							pp14	contig00075	437	6435	5998
							pp15	contig00076	246	6456	6210
							pp16	contig00079	104	5434	5330
							pp17	contig00080	263	6028	5765
							pp18	contig00082	116	5988	5872
							pp19	contig00083	101	5305	5204
6	375097	GI1	contig00003	8167	18031	9865	pp1	contig00001	99766	147818	48052
		GI2	contig00008	25298	35825	10528	pp2	contig00002	28466	56866	28400
		GI3	contig00016	3125	11496	8372	pp3	contig00007	1340	13340	12000
		GI4	contig00068	3238	6658	3421	pp4	contig00008	675	24628	23953
							pp5	contig00015	3264	18510	15246
							pp6	contig00029	27685	32726	5041
							pp7	contig00039	133	25207	25074
							pp8	contig00044	360	20180	19820
							pp9	contig00058	146	12502	12356
							pp10	contig00071	398	6831	6433
							pp11	contig00072	242	6501	6259
							pp12	contig00073	176	6174	5998
							pp13	contig00074	92	6469	6377
							pp14	contig00076	273	6108	5835
							pp15	contig00078	85	5432	5347
							pp16	contig00079	116	5988	5872
							pp17	contig00080	101	5305	5204
7	377445	GI1	contig00010	47615	55719	8105	pp1	contig00001	32492	55247	22755
		GI2	contig00013	632	15347	14716	pp2	contig00004	52	63015	62963
							pp3	contig00010	51309	70951	19642
							pp4	contig00011	72	17443	17371
							pp5	contig00016	19168	26120	6952
							pp6	contig00026	9519	34971	25452
							pp7	contig00028	19503	33116	13613
							pp8	contig00030	19969	29292	9323
							pp9	contig00031	11009	30852	19843
							pp10	contig00057	124	16105	15981
							pp11	contig00069	110	12729	12619
							pp12	contig00079	244	9841	9597
							pp13	contig00080	71	7768	7697
							pp14	contig00084	313	8855	8542
							pp15	contig00085	661	8433	7772
							pp16	contig00086	289	8314	8025
							pp18	contig00090	287	7268	6981
							pp19	contig00091	397	6830	6433
							pp20	contig00102	258	5577	5319
							pp21	contig00104	101	5305	5204
							pp22	contig00107	87	5421	5334
8	562340	GI1	contig00002	96690	116746	20057	pp1	contig00002	107956	130176	22220
		GI2	contig00003	2152	15465	13314	pp2	contig00005	476	26532	26056
		GI3	contig00007	71979	81049	9071	pp3	contig00015	19227	55514	36287
		GI4	contig00015	41066	50199	9134	pp4	contig00016	29517	55090	25573
		GI5	contig00024	2391	11904	9514	pp5	contig00022	13096	40771	27675
							pp6	contig00031	155	30222	30067
							pp7	contig00038	14955	26022	11067
							pp8	contig00066	490	13595	13105
							pp9	contig00068	214	12827	12613
							pp10	contig00073	351	10103	9752
							pp11	contig00081	721	8493	7772
							pp12	contig00082	274	8277	8003
							pp13	contig00083	114	8595	8481
							pp14	contig00092	323	6089	5766
							pp15	contig00093	158	5362	5204
9	712476	GI1	contig00001	20534	39398	18865	pp1	contig00001	1022	29212	28190
		GI2	contig00018	26889	35553	8665	pp2	contig00003	476	26532	26056
		GI3	contig00023	16080	27833	11754	pp3	contig00007	23867	48194	24327
							pp4	contig00009	39204	66661	27457
							pp5	contig00019	1710	42184	40474
							pp6	contig00020	15765	42937	27172
							pp7	contig00030	19841	37164	17323
							pp8	contig00035	19877	31155	11278
							pp9	contig00048	13691	22232	8541
							pp10	contig00050	3450	20683	17233
							pp12	contig00067	214	12833	12619
							pp13	contig00079	154	9905	9751
							pp14	contig00082	258	8030	7772
							pp15	contig00083	108	8589	8481
							pp16	contig00084	1099	7948	6849
							pp18	contig00088	258	7234	6976
							pp19	contig00089	497	6495	5998
							pp20	contig00091	1168	6321	5153
							pp21	contig00093	215	5545	5330
							pp23	contig00098	115	5449	5334
							pp24	contig00099	265	5334	5069
10	712616	GI1	contig00001	97184	117239	20056	pp1	contig00001	109660	137752	28092
		GI2	contig00020	11654	19040	7387	pp2	contig00003	476	27246	26770
		GI3	contig00023	16079	27832	11754	pp3	contig00007	23039	49546	26507
							pp4	contig00009	1838	31817	29979
							pp5	contig00021	4076	42042	37966
							pp6	contig00031	927	26337	25410
							pp7	contig00046	195	22302	22107
							pp9	contig00050	379	20199	19820
							pp10	contig00063	167	12786	12619
							pp11	contig00078	154	9905	9751
							pp12	contig00082	258	8042	7784
							pp13	contig00083	88	8569	8481
							pp14	contig00084	1099	7948	6849
							pp16	contig00089	241	7217	6976
							pp17	contig00092	272	6327	6055
							pp19	contig00097	115	5449	5334
							pp20	contig00098	112	5181	5069
11	712772	GI1	contig00001	18752	37616	18865	pp1	contig00001	1332	26419	25087
		GI2	contig00017	26889	35553	8665	pp2	contig00004	26479	52734	26255
		GI3	contig00019	15440	25325	9886	pp3	contig00006	36854	66661	29807
							pp4	contig00014	476	25530	25054
							pp5	contig00021	53	10863	10810
							pp6	contig00030	91	31381	31290
							pp7	contig00051	13693	22234	8541
							pp8	contig00054	2025	20696	18671
							pp9	contig00073	167	12786	12619
							pp10	contig00084	162	9913	9751
							pp11	contig00088	110	8000	7890
							pp12	contig00091	4294	8264	3970
							pp13	contig00094	721	8505	7784
							pp14	contig00096	173	8198	8025
							pp15	contig00098	247	8241	7994
							pp16	contig00099	680	7529	6849
							pp17	contig00100	241	7217	6976
							pp19	contig00110	265	5334	5069
							pp20	contig00111	57	5064	5007
12	769233	GI1	contig00009	91852	100841	8990	pp1	contig00001	71554	98308	26754
		GI2	contig00010	65182	72940	7759	pp2	contig00001	203493	216962	13469
		GI3	contig00018	1923	8741	6819	pp3	contig00006	94439	111885	17446
							pp4	contig00008	2241	12556	10315
							pp5	contig00013	25052	51109	26057
							pp6	contig00023	33292	37789	4497
							pp7	contig00025	1426	33906	32480
							pp8	contig00026	22016	31411	9395
							pp9	contig00033	77	9979	9902
							pp10	contig00034	126	10670	10544
							pp11	contig00035	1044	9712	8668
							pp12	contig00037	12	10003	9991
							pp13	contig00038	232	8550	8318
							pp14	contig00039	955	7804	6849
							pp15	contig00040	163	6789	6626
13	769252	GI1	contig00004	1223	30606	29384	pp1	contig00002	78129	91711	13582
		GI2	contig00005	99751	109829	10079	pp2	contig00003	77667	127378	49711
		GI3	contig00016	27353	37176	9824	pp3	contig00004	139	19536	19397
		GI4	contig00020	4950	10441	5492	pp4	contig00007	125063	131674	6611
							pp5	contig00011	101177	128297	27120
							pp6	contig00017	4300	14060	9760
14	776685	GI1	contig00001	96539	116594	20056	pp1	contig00001	108681	130024	21343
		GI2	contig00003	91462	98989	7528	pp2	contig00004	76117	100110	23993
		GI3	contig00005	15656	23414	7759	pp3	contig00014	328	48900	48572
							pp4	contig00021	20241	37118	16877
							pp5	contig00029	12052	32409	20357
							pp6	contig00072	133	12746	12613
							pp7	contig00079	119	9871	9752
							pp8	contig00086	685	8457	7772
							pp9	contig00087	78	8559	8481
							pp10	contig00088	313	8338	8025
							pp11	contig00090	3181	7164	3983
							pp12	contig00093	297	7326	7029
							pp13	contig00095	200	6198	5998
							pp14	contig00099	76	6190	6114
							pp15	contig00101	272	5995	5723
							pp16	contig00104	67	5582	5515
							pp17	contig00106	74	5663	5589
15	830390	GI1	contig00014	1685	10444	8760	pp1	contig00006	30825	61138	30313
		GI2	contig00016	11492	22477	10986	pp2	contig00014	2336	27981	25645
		GI3	contig00027	33436	35480	2045	pp3	contig00014	42288	56561	14273
							pp4	contig00020	18722	25831	7109
							pp5	contig00025	2209	15051	12842
							pp6	contig00031	4044	27770	23726
							pp7	contig00039	16930	25207	8277
							pp8	contig00066	102	13021	12919
							pp9	contig00070	139	8142	8003
							pp10	contig00071	122	9209	9087
							pp11	contig00076	54	8534	8480
							pp12	contig00078	289	8314	8025
							pp13	contig00079	396	8224	7828
							pp14	contig00080	496	8346	7850
							pp15	contig00082	202	7051	6849
							pp16	contig00083	58	7364	7306
							pp17	contig00085	1529	7122	5593
							pp18	contig00086	343	6602	6259
							pp19	contig00087	487	6566	6079
16	830467	GI1	contig00007	11797	21299	9503	pp1	contig00002	74552	83447	8895
		GI2	contig00015	11492	22477	10986	pp2	contig00006	30825	61138	30313
		GI3	contig00025	33436	35480	2045	pp3	contig00007	9867	67416	57549
							pp4	contig00019	18722	25831	7109
							pp5	contig00023	3242	13033	9791
							pp6	contig00029	106	24273	24167
							pp7	contig00041	16391	25305	8914
							pp8	contig00065	156	13075	12919
							pp9	contig00066	2485	10488	8003
							pp10	contig00073	28	8508	8480
							pp11	contig00074	120	8145	8025
							pp12	contig00078	536	7385	6849
							pp13	contig00082	242	6501	6259
							pp14	contig00083	173	6252	6079
							pp15	contig00084	1086	6474	5388
17	868294	GI1	contig00002	76043	83250	7208	pp1	contig00006	14868	40200	25332
		GI2	contig00008	32145	43130	10986	pp2	contig00007	18801	72053	53252
		GI3	contig00017	33422	41015	7594	pp3	contig00014	42252	59523	17271
		GI4	contig00027	3522	11824	8303	pp4	contig00017	2342	55420	53078
							pp5	contig00038	2492	24844	22352
							pp6	contig00064	45	13286	13241
							pp7	contig00066	180	13099	12919
							pp8	contig00067	96	12706	12610
							pp9	contig00072	2596	10599	8003
							pp10	contig00078	52	8532	8480
							pp11	contig00081	313	8338	8025
							pp12	contig00087	682	7531	6849
							pp13	contig00094	304	6028	5724
							pp14	contig00095	125	5329	5204
18	879537	GI1	contig00007	45388	56600	11213	pp1	contig00002	75798	98003	22205
							pp2	contig00007	61064	83078	22014
							pp3	contig00049	461	16320	15859
							pp4	contig00080	128	8891	8763
							pp5	contig00104	176	5772	5596
							pp6	contig00105	159	6031	5872
							pp7	contig00106	733	5937	5204
							pp8	contig00112	185	5786	5601
19	883369	GI1	contig00004	72458	81930	9473	pp1	contig00002	76510	101275	24765
		GI2	contig00005	19711	32676	12966	pp2	contig00005	146	31933	31787
		GI3	contig00006	21326	31853	10528	pp3	contig00006	323	21333	21010
							pp4	contig00008	66621	76959	10338
							pp5	contig00011	647	67673	67026
							pp6	contig00014	24686	33696	9010
							pp7	contig00019	329	25180	24851
							pp8	contig00030	10950	34468	23518
							pp9	contig00038	13221	26005	12784
							pp10	contig00049	15235	20224	4989
							pp11	contig00068	481	13164	12683
							pp12	contig00088	289	7062	6773
							pp13	contig00098	120	5380	5260
20	987638	GI1	contig00005	35582	45226	9645	pp1	contig00002	37927	64967	27040
		GI2	contig00016	53420	64086	10667	pp2	contig00007	84341	91205	6864
		GI3	contig00020	19243	26700	7458	pp3	contig00011	52853	82811	29958
							pp4	contig00028	580	25265	24685
							pp5	contig00032	15675	21516	5841
							pp6	contig00041	113	14833	14720
							pp7	contig00062	480	7189	6709
							pp8	contig00063	83	6713	6630
							pp9	contig00064	157	6187	6030
							pp10	contig00067	276	6448	6172
							pp11	contig00068	485	6471	5986
21	1036063	GI1	contig00001	210775	226142	15368	pp1	contig00003	572	36036	35464
		GI2	contig00002	165140	174763	9624	pp2	contig00005	118560	143885	25325
							pp3	contig00007	34045	55798	21753
							pp4	contig00014	57207	83415	26208
							pp5	contig00019	894	23479	22585
							pp6	contig00021	472	37029	36557
							pp7	contig00032	83	6464	6381
22	1069054	GI1	contig00001	27024	41191	14168	pp1	contig00002	38335	61875	23540
		GI2	contig00003	20639	38235	17597	pp2	contig00003	1023	36523	35500
		GI3	contig00009	37926	45684	7759	pp3	contig00005	243	26602	26359
		GI4	contig00018	34060	38595	4536	pp4	contig00007	6794	13857	7063
							pp5	contig00021	105	18753	18648
							pp6	contig00024	21484	32382	10898
							pp7	contig00074	118	11861	11743
							pp8	contig00077	101	11207	11106
							pp9	contig00085	1890	9893	8003
							pp10	contig00086	154	9533	9379
							pp11	contig00089	754	8168	7414
							pp12	contig00090	154	7982	7828
							pp14	contig00094	345	7557	7212
							pp15	contig00098	261	5979	5718
							pp17	contig00102	138	5257	5119
							pp18	contig00103	265	5446	5181
							pp20	contig00107	64	5133	5069
23	1100601	GI1	contig00001	3897	10284	6388	pp1	contig00001	84991	110647	25656
		GI2	contig00004	69610	79254	9645	pp2	contig00003	39773	64190	24417
		GI3	contig00014	32304	39813	7510	pp3	contig00016	43789	68443	24654
		GI4	contig00017	1806	12333	10528	pp4	contig00027	2933	36073	33140
		GI5	contig00033	7129	13168	6040	pp5	contig00033	6180	25574	19394
							pp6	contig00053	154	7249	7095
							pp7	contig00054	330	6840	6510
							pp8	contig00059	587	6305	5718
							pp10	contig00061	423	5597	5174
							pp11	contig00063	43	5228	5185
24	1100616	GI1	contig00003	58468	81958	23491	pp1	contig00001	46646	71153	24507
		GI2	contig00011	11305	19084	7780	pp2	contig00002	90628	104785	14157
		GI3	contig00012	26716	35380	8665	pp3	contig00003	108414	121264	12850
							pp4	contig00041	170	19723	19553
							pp5	contig00074	112	7444	7332
							pp7	contig00081	162	5339	5177
25	1156198	GI1	contig00001	3897	10284	6388	pp1	contig00001	84991	110647	25656
		GI2	contig00004	69610	79254	9645	pp2	contig00003	75223	100219	24996
		GI3	contig00017	1397	11405	10009	pp3	contig00016	44805	68443	23638
		GI4	contig00034	13333	19372	6040	pp4	contig00027	8321	36673	28352
							pp5	contig00034	8367	26139	17772
							pp6	contig00053	65	7160	7095
							pp7	contig00054	232	6742	6510
							pp8	contig00058	138	5856	5718
							pp9	contig00059	423	5597	5174
							pp11	contig00062	150	5228	5078
26	1156275	GI1	contig00009	70164	79255	9092	pp1	contig00001	5714	12818	7104
		GI2	contig00013	25336	32845	7510	pp2	contig00001	181065	205869	24804
							pp3	contig00002	74595	100063	25468
							pp4	contig00006	19686	33954	14268
							pp5	contig00008	12665	32698	20033
							pp6	contig00010	244	10161	9917
							pp7	contig00019	3714	33288	29574
							pp8	contig00044	595	8802	8207
							pp9	contig00045	495	8254	7759
							pp10	contig00047	172	7457	7285
							pp11	contig00048	214	7781	7567
							pp12	contig00052	389	6336	5947
							pp13	contig00054	423	5597	5174
27	1557031	GI1	contig00003	91211	102827	11617	pp1	contig00006	43630	66332	22702
		GI2	contig00005	96526	102303	5778	pp2	contig00008	78263	91252	12989
		GI3	contig00028	3511	11813	8303	pp3	contig00010	33815	77548	43733
							pp4	contig00011	55510	71181	15671
							pp5	contig00025	2	27996	27994
							pp6	contig00030	6625	22610	15985
							pp7	contig00032	5495	33077	27582
							pp8	contig00047	538	20232	19694
							pp9	contig00059	136	15847	15711
							pp10	contig00070	159	13078	12919
							pp11	contig00072	117	11860	11743
							pp12	contig00078	153	7981	7828
							pp13	contig00083	1541	7134	5593
							pp14	contig00085	188	6186	5998
							pp15	contig00088	181	5904	5723
							pp16	contig00089	162	6034	5872
							pp17	contig00090	720	5924	5204
28	088817	GI1	contig00002	2459	7910	5452	pp1	contig00001	355907	396239	40332
		GI2	contig00002	253279	286900	33622	pp2	contig00003	100834	126095	25261
		GI3	contig00003	97945	112979	15035	pp3	contig00006	83456	127068	43612
		GI4	contig00004	185229	196409	11181	pp4	contig00016	40190	49540	9350
		GI5	contig00011	2404	16155	13752					0
		GI6	contig00014	29847	40944	11098					0
29	530353	GI1	contig00002	19588	37184	17597	pp1	contig00002	1685	35472	33787
		GI2	contig00013	49359	51465	2107	pp2	contig00006	18711	44992	26281
							pp3	contig00012	51367	61381	10014
							pp4	contig00017	198	48216	48018
							pp5	contig00026	201	30306	30105
							pp6	contig00060	203	10623	10420
							pp7	contig00064	385	9336	8951
							pp8	contig00066	652	8655	8003
							pp9	contig00071	136	5918	5782
							pp10	contig00072	436	5945	5509
							pp11	contig00073	357	5402	5045
30	631153	GI1	contig00003	25012	32770	7759	pp1	contig00001	1522	9867	8345
		GI2	contig00030	7790	13827	6038	pp2	contig00004	50310	81942	31632
							pp3	contig00007	40094	79240	39146
							pp4	contig00021	60	5204	5144
							pp5	contig00023	18875	26640	7765
							pp6	contig00038	14891	25961	11070
							pp7	contig00042	15832	23458	7626
							pp8	contig00046	67	19619	19552
							pp9	contig00063	74	13062	12988
							pp10	contig00064	72	12963	12891
							pp11	contig00074	134	8331	8197
							pp12	contig00075	119	8144	8025
							pp13	contig00077	550	4533	3983
							pp14	contig00080	536	7385	6849
							pp15	contig00081	20	7327	7307
							pp16	contig00083	254	7220	6966
							pp17	contig00086	437	6435	5998
							pp18	contig00088	831	5959	5128
							pp19	contig00089	98	5302	5204
31	633829	GI1	contig00002	52025	61648	9624	pp1	contig00003	75277	119851	44574
		GI2	contig00005	91438	98961	7524	pp2	contig00006	18002	33458	15456
		GI3	contig00014	29556	38560	9005	pp3	contig00007	14672	43320	28648
							pp4	contig00008	76858	89999	13141
							pp5	contig00014	38057	67491	29434
							pp6	contig00023	16866	26640	9774
							pp7	contig00027	72	7706	7634
							pp8	contig00038	3484	23036	19552
							pp9	contig00055	74	13062	12988
							pp10	contig00056	33	12924	12891
							pp11	contig00065	289	8314	8025
							pp13	contig00070	202	7051	6849
							pp14	contig00072	85	7051	6966
							pp15	contig00075	437	6435	5998
							pp16	contig00077	831	5959	5128
							pp17	contig00078	708	5912	5204
											0
32	639818	GI1	contig00002	98722	117453	18732	pp1	contig00002	101152	135630	34478
							pp2	contig00006	24735	49153	24418
							pp3	contig00016	198	29150	28952
							pp4	contig00025	30319	31446	1127
							pp5	contig00055	157	13724	13567
							pp6	contig00056	248	13372	13124
							pp7	contig00057	372	12686	12314
							pp8	contig00058	114	11504	11390
							pp9	contig00059	15	11362	11347
							pp10	contig00060	85	11172	11087
							pp11	contig00061	203	10623	10420
							pp12	contig00062	3	10357	10354
							pp13	contig00063	144	9283	9139
							pp14	contig00064	385	9336	8951
							pp15	contig00065	120	8585	8465
							pp16	contig00066	377	8700	8323
							pp17	contig00067	332	8335	8003
							pp18	contig00068	82	8149	8067
							pp19	contig00069	168	7678	7510
							pp20	contig00070	68	6726	6658
							pp21	contig00071	24	5977	5953
							pp22	contig00072	103	5612	5509
							pp23	contig00074	357	5402	5045
33	642986	GI1	contig00003	69925	79548	9624	pp1	contig00001	1522	7762	6240
		GI2	contig00010	64522	70559	6038	pp2	contig00004	18002	31456	13454
		GI3	contig00020	31986	38560	6575	pp3	contig00005	14672	41652	26980
							pp4	contig00008	40094	76399	36305
							pp5	contig00020	41951	44968	3017
							pp6	contig00022	20302	26640	6338
							pp7	contig00038	13976	25961	11985
							pp8	contig00041	6820	23907	17087
							pp9	contig00045	2989	19619	16630
							pp10	contig00063	126	13114	12988
							pp11	contig00064	40	12931	12891
							pp12	contig00068	42	10521	10479
							pp13	contig00073	119	8144	8025
							pp14	contig00075	550	4533	3983
							pp15	contig00078	343	7443	7100
							pp16	contig00079	72	7379	7307
							pp17	contig00081	85	7051	6966
							pp18	contig00084	176	6174	5998
							pp19	contig00086	831	5959	5128
							pp20	contig00087	98	5302	5204
34	652295	GI1	contig00001	98349	110012	11664	pp1	contig00001	106095	113302	7207
		GI2	contig00009	1207	10184	8978	pp2	contig00001	277471	303594	26123
		GI3	contig00011	49436	72670	23235	pp3	contig00003	42602	55327	12725
		GI4	contig00014	13716	24358	10643	pp4	contig00003	88024	123351	35327
							pp5	contig00008	67786	106892	39106
							pp6	contig00009	142	3419	3277
							pp7	contig00010	9383	33081	23698
							pp8	contig00022	16938	39381	22443
							pp9	contig00028	25479	33193	7714
							pp10	contig00029	331	28771	28440
							pp11	contig00032	1487	5356	3869
							pp12	contig00034	233	18640	18407
							pp13	contig00039	332	14445	14113
							pp14	contig00040	131	14192	14061
							pp15	contig00044	42	12269	12227
							pp16	contig00047	181	10579	10398
							pp17	contig00050	158	8374	8216
							pp18	contig00051	79	5879	5800
							pp19	contig00052	93	7181	7088
35	1210481	GI1	contig00002	223738	256614	32877	pp1	contig00001	179915	190396	10481
		GI2	contig00003	76715	100889	24175	pp2	contig00002	145976	159659	13683
		GI3	contig00004	20799	36360	15562	pp3	contig00002	223738	245660	21922
		GI4	contig00009	23873	31131	7259	pp4	contig00003	82443	131114	48671
		GI5	contig00017	2508	7783	5276	pp5	contig00004	221683	245842	24159
							pp6	contig00006	167533	183716	16183
							pp7	contig00007	204	30179	29975
							pp8	contig00009	32168	49937	17769
							pp9	contig00015	10540	18617	8077
							pp10	contig00029	54	6820	6766
36	3870887	GI1	contig00001	1652	13483	11832	pp1	contig00003	75787	100338	24551
		GI2	contig00020	5129	11857	6729	pp2	contig00004	76562	86576	10014
		GI3	contig00028	22984	26757	3774	pp3	contig00016	3263	28187	24924
		GI4	contig00063	3385	8617	5233	pp4	contig00029	8215	31952	23737
							pp5	contig00038	19378	24604	5226
							pp6	contig00061	10845	15182	4337
							pp7	contig00071	166	12779	12613
							pp8	contig00084	114	9866	9752
							pp9	contig00093	40	7995	7955
							pp10	contig00094	149	7786	7637
							pp11	contig00095	188	7434	7246
							pp12	contig00097	22	6153	6131
							pp13	contig00099	192	6364	6172
							pp14	contig00103	266	6156	5890
							pp15	contig00106	110	5314	5204
37	3870891	GI1	contig00001	96690	116745	20056	pp1	contig00001	109166	130175	21009
		GI2	contig00005	71979	81049	9071	pp2	contig00003	476	26532	26056
		GI3	contig00049	1836	10663	8828	pp3	contig00020	10815	37168	26353
							pp4	contig00021	39	24721	24682
							pp5	contig00025	13922	36158	22236
							pp6	contig00026	206	18497	18291
							pp7	contig00033	6943	31822	24879
							pp8	contig00035	3174	30809	27635
							pp9	contig00049	9497	22525	13028
							pp10	contig00064	72	16213	16141
							pp11	contig00097	427	6409	5982
							pp13	contig00109	234	5368	5134
Total	37	119	119	-	-	-	542	542	-	-	-
Note: The yellow background represents GIs and prophages located in the same contig; The blue fonts represents GIs and plasmids located in the same contig.
