# Supplementary material for: Genomic islands mediate environmental adaptation and the spread of antibiotic resistance in multiresistant Enterococci - evidence from genomic sequences
Source: BMC Microbiol. 2021 Feb 19;21:55. doi: 10.1186/s12866-021-02114-4 (PMC7893910; doi:10.1186/s12866-021-02114-4)
Supplement: Supplementary file 3 — Additional file 3: Table S3. Spearman’s correlation of ARGs in Enterococcus; ** represents p < 0.01, * represents P < 0.05. [file 12866_2021_2114_MOESM3_ESM.xlsx]

## Sheet: Sheet1
Table s3 Spearman's correlation of ARGs in Enterococcus
			aad(6)	ANT(9)-Ia	APH(3')-IIIa	AAC(6')-Ie-APH(2'')-Ia	AAC(6')-Ii	ANT(6)-Ia	apmA	gyrA	ErmA	ErmB	ErmT	tetM	tetS	tet(L)	dfrE	dfrF	dfrG	lnuB	lnuG	PmrE	clbA	cat	rpoB	vanA operon	vanB operon	vanRG	SAT-4	vatE	mdtG	efrA	msrC	efmA	emeA	bcrA	lsaE	fexA	mefA
Spearman' rho	aad(6)	correlation coefficient	1	0.202975	.850**	0.246335	0.258474	0.180775	0.259281	.438**	0.123506	.565**	-.364*	-0.0123912	0.123506	-0.0483562	.	0.0563602	0.110531	.477**	-0.153659	0.187684	-0.258474	-0.306877	-0.180775	0.238235	.350*	0.246999	.947**	0.123506	-0.180775	0.153659	0.111343	-0.0427265	-0.0299392	0.27011	.378*	-0.0751776	0.180775
		Sig.（two-tailed）	.	0.228257	2.81893e-11	0.141636	0.122429	0.284293	0.121225	0.00670931	0.466449	0.000269678	0.0265842	0.941974	0.466449	0.776249	.	0.740401	0.514878	0.00282362	0.363878	0.265977	0.122429	0.0646816	0.284293	0.155628	0.0339526	0.140532	8.33782e-19	0.466449	0.284293	0.363878	0.511779	0.801745	0.860371	0.105913	0.0212095	0.658331	0.284293
		N	37	37	37	37	37	37	37	37	37	37	37	37	37	37	37	37	37	37	37	37	37	37	37	37	37	37	37	37	37	37	37	37	37	37	37	37	37
	ANT(9)-Ia	correlation coefficient	0.202975	1	0.146331	-0.00941304	0.153168	.479**	.687**	0.240004	.853**	0.073914	-0.13762	0.159095	-0.103418	0.266777	.	-0.241209	0.256235	.555**	-0.0580259	-0.164728	-0.153168	-0.168175	0.0580259	-0.146331	.345*	.499**	0.223173	.534**	0.0580259	0.0580259	0.153168	-0.240004	0.0540562	.626**	.439**	-0.103418	.479**
		Sig.（two-tailed）	0.228257	.	0.387473	0.955905	0.365432	0.00272424	2.70446e-06	0.152491	1.98641e-11	0.663732	0.416645	0.346944	0.542451	0.110462	.	0.150379	0.125817	0.000361184	0.733005	0.329913	0.365432	0.319752	0.733005	0.387473	0.0366076	0.00168774	0.184267	0.000658115	0.733005	0.733005	0.365432	0.152491	0.750668	3.39303e-05	0.0065099	0.542451	0.00272424
		N	37	37	37	37	37	37	37	37	37	37	37	37	37	37	37	37	37	37	37	37	37	37	37	37	37	37	37	37	37	37	37	37	37	37	37	37	37
	APH(3')-IIIa	correlation coefficient	.850**	0.146331	1	0.296189	0.18292	0.153659	0.220389	.484**	0.0751776	.685**	-.429**	-0.154891	0.273861	-0.0634676	.	0.175343	0.00307032	.406*	-0.180775	0.137831	-0.18292	-0.246999	-0.153659	0.197059	0.24372	0.168408	.805**	0.0751776	-0.153659	0.180775	0.0357888	-0.0890136	0.0299392	.364*	0.320983	-0.123506	0.153659
		Sig.（two-tailed）	2.81893e-11	0.387473	.	0.0750774	0.278521	0.363878	0.189943	0.00239064	0.658331	2.95838e-06	0.00810442	0.359999	0.100967	0.709011	.	0.299256	0.985611	0.0127522	0.284293	0.415927	0.278521	0.140532	0.363878	0.242393	0.146049	0.319072	1.93947e-09	0.658331	0.363878	0.284293	0.833441	0.600343	0.860371	0.0265842	0.0527386	0.466449	0.363878
		N	37	37	37	37	37	37	37	37	37	37	37	37	37	37	37	37	37	37	37	37	37	37	37	37	37	37	37	37	37	37	37	37	37	37	37	37	37
	AAC(6')-Ie-APH(2'')-Ia	correlation coefficient	0.246335	-0.00941304	0.296189	1	0.158595	-0.171234	0.23267	.380*	0.0910198	0.0765332	0.0683986	0.203857	0.0910198	0.0904025	.	.328*	-0.150005	0.281507	-0.171234	0.0818713	-0.0118947	0.0559717	0.171234	0.246335	0.0415669	0.0559717	0.303847	-0.107082	0.171234	-0.162221	0.305296	0.276909	-0.220155	0.0683986	0.164728	-0.107082	-0.171234
		Sig.（two-tailed）	0.141636	0.955905	0.0750774	.	0.348481	0.310901	0.165806	0.0203955	0.592122	0.652555	0.687505	0.226198	0.592122	0.594647	.	0.0476327	0.375533	0.0914315	0.310901	0.630004	0.944296	0.742129	0.310901	0.141636	0.807023	0.742129	0.0675064	0.52816	0.310901	0.337428	0.0661436	0.0970784	0.190425	0.687505	0.329913	0.52816	0.310901
		N	37	37	37	37	37	37	37	37	37	37	37	37	37	37	37	37	37	37	37	37	37	37	37	37	37	37	37	37	37	37	37	37	37	37	37	37	37
	AAC(6')-Ii	correlation coefficient	0.258474	0.153168	0.18292	0.158595	1	0.0733236	0.105166	0.231069	0.130682	0.136987	-0.0405772	-0.167532	-0.137942	-0.261514	.	0.3048	-0.0166045	0.193548	-.379*	.428**	-0.00537634	-0.161914	-0.0733236	.406*	-.356*	-.349*	0.236008	0.130682	-0.0733236	.379*	.801**	.660**	-.724**	-0.0405772	0.153168	-.407*	0.0733236
		Sig.（two-tailed）	0.122429	0.365432	0.278521	0.348481	.	0.666263	0.535609	0.168822	0.440743	0.418812	0.811534	0.321633	0.415546	0.11794	.	0.0666073	0.922297	0.251053	0.0207652	0.00819332	0.974806	0.338357	0.666263	0.0127522	0.0308131	0.034182	0.159647	0.440743	0.666263	0.0207652	2.6041e-09	9.01445e-06	4.19629e-07	0.811534	0.365432	0.012522	0.666263
		N	37	37	37	37	37	37	37	37	37	37	37	37	37	37	37	37	37	37	37	37	37	37	37	37	37	37	37	37	37	37	37	37	37	37	37	37	37
	ANT(6)-Ia	correlation coefficient	0.180775	.479**	0.153659	-0.171234	0.0733236	1	-0.039841	-0.0875376	-0.0495074	0.122663	-0.0658808	0.0761611	-0.0495074	0.213623	.	-0.11547	0.122663	.379*	-0.0277778	0.171234	-0.0733236	-0.0805076	0.0277778	-0.153659	0.256235	.345*	0.190941	.561**	0.0277778	0.0277778	0.0733236	-0.317324	-0.0805076	.422**	.479**	-0.0495074	1.000**
		Sig.（two-tailed）	0.284293	0.00272424	0.363878	0.310901	0.666263	.	0.814893	0.606423	0.771063	0.46952	0.698457	0.654138	0.771063	0.20425	.	0.496155	0.46952	0.0207652	0.870363	0.310901	0.666263	0.635735	0.870363	0.363878	0.125817	0.0364899	0.257619	0.000303188	0.870363	0.870363	0.666263	0.0556527	0.635735	0.00934596	0.00272424	0.771063	.
		N	37	37	37	37	37	37	37	37	37	37	37	37	37	37	37	37	37	37	37	37	37	37	37	37	37	37	37	37	37	37	37	37	37	37	37	37	37
	apmA	correlation coefficient	0.259281	.687**	0.220389	0.23267	0.105166	-0.039841	1	.455**	.805**	0.175933	-0.0944911	0.109236	-0.0710072	0.306394	.	-0.165616	0.175933	.543**	-0.039841	-0.23267	-0.105166	-0.11547	0.039841	-0.220389	.368*	.495**	0.273861	.367*	0.039841	0.039841	0.105166	-0.164788	0.189701	.605**	0.301691	-0.0710072	-0.039841
		Sig.（two-tailed）	0.121225	2.70446e-06	0.189943	0.165806	0.535609	0.814893	.	0.00464952	1.93947e-09	0.297607	0.578015	0.519848	0.676223	0.0651253	.	0.327278	0.297607	0.000510273	0.814893	0.165806	0.535609	0.496155	0.814893	0.189943	0.0252395	0.00184727	0.100967	0.025515	0.814893	0.814893	0.535609	0.329735	0.26078	7.35762e-05	0.0695744	0.676223	0.814893
		N	37	37	37	37	37	37	37	37	37	37	37	37	37	37	37	37	37	37	37	37	37	37	37	37	37	37	37	37	37	37	37	37	37	37	37	37	37
	gyrA	correlation coefficient	.438**	0.240004	.484**	.380*	0.231069	-0.0875376	.455**	1	.325*	.387*	-0.207614	0.108755	-0.156015	0.267086	.	.337*	-0.163543	.660**	-0.0875376	0.0142005	-0.231069	-0.0860795	-0.317324	0.0427265	.377*	0.249178	.337*	0.0845083	-0.317324	0.0875376	0.0529532	-0.0431034	0.081549	.369*	.451**	0.0845083	-0.0875376
		Sig.（two-tailed）	0.00670931	0.152491	0.00239064	0.0203955	0.168822	0.606423	0.00464952	.	0.0496582	0.0181122	0.217573	0.521699	0.356479	0.110034	.	0.0411611	0.333454	9.01445e-06	0.606423	0.93352	0.168822	0.612455	0.0556527	0.801745	0.0216043	0.136952	0.0415945	0.618983	0.0556527	0.606423	0.755599	0.800031	0.631356	0.0248137	0.00503879	0.618983	0.606423
		N	37	37	37	37	37	37	37	37	37	37	37	37	37	37	37	37	37	37	37	37	37	37	37	37	37	37	37	37	37	37	37	37	37	37	37	37	37
	ErmA	correlation coefficient	0.123506	.853**	0.0751776	0.0910198	0.130682	-0.0495074	.805**	.325*	1	0.0112112	-0.117417	0.135739	-0.0882353	0.176572	.	-0.205798	0.218619	.407*	-0.0495074	-0.289122	-0.130682	-0.143486	0.0495074	-0.0751776	0.240049	.362*	0.140444	0.27451	0.0495074	0.0495074	0.130682	-0.0845083	0.109323	.462**	0.215453	-0.0882353	-0.0495074
		Sig.（two-tailed）	0.466449	1.98641e-11	0.658331	0.592122	0.440743	0.771063	1.93947e-09	0.0496582	.	0.947492	0.488871	0.423104	0.603546	0.295827	.	0.221712	0.193617	0.012522	0.771063	0.0826382	0.440743	0.396866	0.771063	0.658331	0.15241	0.0276289	0.407055	0.10013	0.771063	0.771063	0.440743	0.618983	0.519514	0.00400852	0.200309	0.603546	0.771063
		N	37	37	37	37	37	37	37	37	37	37	37	37	37	37	37	37	37	37	37	37	37	37	37	37	37	37	37	37	37	37	37	37	37	37	37	37	37
	ErmB	correlation coefficient	.565**	0.073914	.685**	0.0765332	0.136987	0.122663	0.175933	.387*	0.0112112	1	-.537**	-0.171393	0.218619	-0.126199	.	0.268025	-0.0673077	0.323788	-0.226455	0.263274	0.0166045	0.0664144	-0.122663	0.224133	0.230988	0.0664144	.528**	0.218619	-0.122663	0.226455	-0.0166045	-0.111506	0.0664144	0.290922	0.256235	0.0112112	0.122663
		Sig.（two-tailed）	0.000269678	0.663732	2.95838e-06	0.652555	0.418812	0.46952	0.297607	0.0181122	0.947492	.	0.000609319	0.310444	0.193617	0.456712	.	0.108741	0.692242	0.0505888	0.177729	0.115398	0.922297	0.696131	0.46952	0.182337	0.168976	0.696131	0.000780145	0.193617	0.46952	0.177729	0.922297	0.511154	0.696131	0.0806587	0.125817	0.947492	0.46952
		N	37	37	37	37	37	37	37	37	37	37	37	37	37	37	37	37	37	37	37	37	37	37	37	37	37	37	37	37	37	37	37	37	37	37	37	37	37
	ErmT	correlation coefficient	-.364*	-0.13762	-.429**	0.0683986	-0.0405772	-0.0658808	-0.0944911	-0.207614	-0.117417	-.537**	1	.424**	-0.117417	.507**	.	-0.273861	0.290922	-0.173902	-0.0658808	-0.22657	-0.173902	-0.190941	0.0658808	-0.0471621	-0.25711	-0.190941	-.345*	-0.117417	0.0658808	-.422**	0.173902	0.207614	-0.190941	-0.15625	-0.13762	-0.117417	-0.0658808
		Sig.（two-tailed）	0.0265842	0.416645	0.00810442	0.687505	0.811534	0.698457	0.578015	0.217573	0.488871	0.000609319	.	0.00883043	0.488871	0.00137488	.	0.100967	0.0806587	0.303307	0.698457	0.177503	0.303307	0.257619	0.698457	0.781639	0.124485	0.257619	0.0364899	0.488871	0.698457	0.00934596	0.303307	0.217573	0.257619	0.355747	0.416645	0.488871	0.698457
		N	37	37	37	37	37	37	37	37	37	37	37	37	37	37	37	37	37	37	37	37	37	37	37	37	37	37	37	37	37	37	37	37	37	37	37	37	37
	tetM	correlation coefficient	-0.0123912	0.159095	-0.154891	0.203857	-0.167532	0.0761611	0.109236	0.108755	0.135739	-0.171393	.424**	1	-0.0622138	.417*	.	-0.260532	.343*	0.0544479	0.0761611	-0.0957509	-0.238733	-0.0551839	-0.0761611	0.179673	0.0607972	0.220736	-0.0373943	-0.0622138	-0.0761611	-.333*	-0.0544479	-0.108755	0.0827759	0.022579	0.159095	0.135739	0.0761611
		Sig.（two-tailed）	0.941974	0.346944	0.359999	0.226198	0.321633	0.654138	0.519848	0.521699	0.423104	0.310444	0.00883043	.	0.714516	0.01024	.	0.119377	0.0378096	0.74892	0.654138	0.572933	0.15474	0.745637	0.654138	0.28729	0.720753	0.18923	0.826081	0.714516	0.654138	0.0438796	0.74892	0.521699	0.626214	0.894474	0.346944	0.423104	0.654138
		N	37	37	37	37	37	37	37	37	37	37	37	37	37	37	37	37	37	37	37	37	37	37	37	37	37	37	37	37	37	37	37	37	37	37	37	37	37
	tetS	correlation coefficient	0.123506	-0.103418	0.273861	0.0910198	-0.137942	-0.0495074	-0.0710072	-0.156015	-0.0882353	0.218619	-0.117417	-0.0622138	1	-0.0275894	.	-0.205798	0.0112112	-0.130682	-0.0495074	0.107082	0.137942	0.109323	0.0495074	0.123506	-0.193211	-0.143486	0.140444	-0.0882353	0.0495074	0.0495074	-0.137942	-0.0845083	0.109323	0.172212	-0.103418	-0.0882353	-0.0495074
		Sig.（two-tailed）	0.466449	0.542451	0.100967	0.592122	0.415546	0.771063	0.676223	0.356479	0.603546	0.193617	0.488871	0.714516	.	0.871235	.	0.221712	0.947492	0.440743	0.771063	0.52816	0.415546	0.519514	0.771063	0.466449	0.251898	0.396866	0.407055	0.603546	0.771063	0.771063	0.415546	0.618983	0.519514	0.308104	0.542451	0.603546	0.771063
		N	37	37	37	37	37	37	37	37	37	37	37	37	37	37	37	37	37	37	37	37	37	37	37	37	37	37	37	37	37	37	37	37	37	37	37	37	37
	tet(L)	correlation coefficient	-0.0483562	0.266777	-0.0634676	0.0904025	-0.261514	0.213623	0.306394	0.267086	0.176572	-0.126199	.507**	.417*	-0.0275894	1	.	-0.30244	0.107269	.413*	0.213623	-0.313395	-0.19205	0.0499926	0.130032	-.384*	.346*	.477**	-0.0060804	0.176572	0.130032	-0.213623	-0.110326	-0.267086	0.192279	.507**	.446**	.381*	0.213623
		Sig.（two-tailed）	0.776249	0.110462	0.709011	0.594647	0.11794	0.20425	0.0651253	0.110034	0.295827	0.456712	0.00137488	0.01024	0.871235	.	.	0.0688501	0.527437	0.0111332	0.20425	0.0589224	0.254813	0.76888	0.44304	0.0190156	0.0359325	0.00284551	0.971508	0.295827	0.44304	0.20425	0.515663	0.110034	0.254235	0.00137488	0.00563337	0.0200855	0.20425
		N	37	37	37	37	37	37	37	37	37	37	37	37	37	37	37	37	37	37	37	37	37	37	37	37	37	37	37	37	37	37	37	37	37	37	37	37	37
	dfrF	correlation coefficient	0.0563602	-0.241209	0.175343	.328*	0.3048	-0.11547	-0.165616	.337*	-0.205798	0.268025	-0.273861	-0.260532	-0.205798	-0.30244	.	1	-.337*	0.1651	-0.11547	0.249756	.478**	0.254982	-0.240563	.404*	-0.198009	-.335*	-0.0220479	-0.205798	-0.240563	0.11547	0.148167	0.223639	-0.187252	-0.273861	0.130655	-0.205798	-0.11547
		Sig.（two-tailed）	0.740401	0.150379	0.299256	0.0476327	0.0666073	0.496155	0.327278	0.0411611	0.221712	0.108741	0.100967	0.119377	0.221712	0.0688501	.	.	0.0416019	0.328807	0.496155	0.136012	0.00274647	0.127743	0.151509	0.0131661	0.240084	0.0429073	0.896942	0.221712	0.151509	0.496155	0.381479	0.183328	0.267098	0.100967	0.440838	0.221712	0.496155
		N	37	37	37	37	37	37	37	37	37	37	37	37	37	37	37	37	37	37	37	37	37	37	37	37	37	37	37	37	37	37	37	37	37	37	37	37	37
	dfrG	correlation coefficient	0.110531	0.256235	0.00307032	-0.150005	-0.0166045	0.122663	0.175933	-0.163543	0.218619	-0.0673077	0.290922	.343*	0.0112112	0.107269	.	-.337*	1	-0.136987	0.122663	-.416*	-0.290579	-.367*	-0.122663	0.110531	-0.0167382	0.0664144	0.0710364	0.0112112	-0.122663	-0.122663	-0.0166045	-0.111506	0.0664144	-0.0402815	-0.108407	0.0112112	0.122663
		Sig.（two-tailed）	0.514878	0.125817	0.985611	0.375533	0.922297	0.46952	0.297607	0.333454	0.193617	0.692242	0.0806587	0.0378096	0.947492	0.527437	.	0.0416019	.	0.418812	0.46952	0.0103732	0.0810326	0.0253592	0.46952	0.514878	0.921673	0.696131	0.676097	0.947492	0.46952	0.46952	0.922297	0.511154	0.696131	0.812883	0.523038	0.947492	0.46952
		N	37	37	37	37	37	37	37	37	37	37	37	37	37	37	37	37	37	37	37	37	37	37	37	37	37	37	37	37	37	37	37	37	37	37	37	37	37
	lnuB	correlation coefficient	.477**	.555**	.406*	0.281507	0.193548	.379*	.543**	.660**	.407*	0.323788	-0.173902	0.0544479	-0.130682	.413*	.	0.1651	-0.136987	1	-0.0733236	0.158595	-0.193548	-0.212512	0.0733236	-0.111343	.516**	.349*	.504**	.407*	0.0733236	0.0733236	0.193548	-0.125162	-0.025299	.470**	.791**	-0.130682	.379*
		Sig.（two-tailed）	0.00282362	0.000361184	0.0127522	0.0914315	0.251053	0.0207652	0.000510273	9.01445e-06	0.012522	0.0505888	0.303307	0.74892	0.440743	0.0111332	.	0.328807	0.418812	.	0.666263	0.348481	0.251053	0.20667	0.666263	0.511779	0.00108084	0.034182	0.00147016	0.012522	0.666263	0.666263	0.251053	0.460447	0.881846	0.00336918	5.51548e-09	0.440743	0.0207652
		N	37	37	37	37	37	37	37	37	37	37	37	37	37	37	37	37	37	37	37	37	37	37	37	37	37	37	37	37	37	37	37	37	37	37	37	37	37
	lnuG	correlation coefficient	-0.153659	-0.0580259	-0.180775	-0.171234	-.379*	-0.0277778	-0.039841	-0.0875376	-0.0495074	-0.226455	-0.0658808	0.0761611	-0.0495074	0.213623	.	-0.11547	0.122663	-0.0733236	1	-0.162221	-0.0733236	-0.0805076	0.0277778	-0.153659	0.256235	.345*	-0.145479	-0.0495074	0.0277778	0.0277778	-.379*	-0.317324	.345*	-0.0658808	-0.0580259	.561**	-0.0277778
		Sig.（two-tailed）	0.363878	0.733005	0.284293	0.310901	0.0207652	0.870363	0.814893	0.606423	0.771063	0.177729	0.698457	0.654138	0.771063	0.20425	.	0.496155	0.46952	0.666263	.	0.337428	0.666263	0.635735	0.870363	0.363878	0.125817	0.0364899	0.390273	0.771063	0.870363	0.870363	0.0207652	0.0556527	0.0364899	0.698457	0.733005	0.000303188	0.870363
		N	37	37	37	37	37	37	37	37	37	37	37	37	37	37	37	37	37	37	37	37	37	37	37	37	37	37	37	37	37	37	37	37	37	37	37	37	37
	PmrE	correlation coefficient	0.187684	-0.164728	0.137831	0.0818713	.428**	0.171234	-0.23267	0.0142005	-0.289122	0.263274	-0.22657	-0.0957509	0.107082	-0.313395	.	0.249756	-.416*	0.158595	-0.162221	1	0.0118947	-0.0559717	-0.171234	.405*	-0.278178	-.332*	0.132749	0.107082	-0.171234	0.162221	0.281507	0.248508	-.332*	-0.22657	0.183554	-0.289122	0.171234
		Sig.（two-tailed）	0.265977	0.329913	0.415927	0.630004	0.00819332	0.310901	0.165806	0.93352	0.0826382	0.115398	0.177503	0.572933	0.52816	0.0589224	.	0.136012	0.0103732	0.348481	0.337428	.	0.944296	0.742129	0.310901	0.012974	0.0954938	0.0446281	0.433487	0.52816	0.310901	0.337428	0.0914315	0.138044	0.0446281	0.177503	0.27683	0.0826382	0.310901
		N	37	37	37	37	37	37	37	37	37	37	37	37	37	37	37	37	37	37	37	37	37	37	37	37	37	37	37	37	37	37	37	37	37	37	37	37	37
	clbA	correlation coefficient	-0.258474	-0.153168	-0.18292	-0.0118947	-0.00537634	-0.0733236	-0.105166	-0.231069	-0.130682	0.0166045	-0.173902	-0.238733	0.137942	-0.19205	.	.478**	-0.290579	-0.193548	-0.0733236	0.0118947	1	.724**	0.0733236	0.18292	-0.286157	-0.212512	-0.236008	-0.130682	0.0733236	0.0733236	-0.00537634	0.0529532	-0.025299	0.0405772	-0.153168	-0.130682	-0.0733236
		Sig.（two-tailed）	0.122429	0.365432	0.278521	0.944296	0.974806	0.666263	0.535609	0.168822	0.440743	0.922297	0.303307	0.15474	0.415546	0.254813	.	0.00274647	0.0810326	0.251053	0.666263	0.944296	.	4.19629e-07	0.666263	0.278521	0.0859801	0.20667	0.159647	0.440743	0.666263	0.666263	0.974806	0.755599	0.881846	0.811534	0.365432	0.440743	0.666263
		N	37	37	37	37	37	37	37	37	37	37	37	37	37	37	37	37	37	37	37	37	37	37	37	37	37	37	37	37	37	37	37	37	37	37	37	37	37
	cat	correlation coefficient	-0.306877	-0.168175	-0.246999	0.0559717	-0.161914	-0.0805076	-0.11547	-0.0860795	-0.143486	0.0664144	-0.190941	-0.0551839	0.109323	0.0499926	.	0.254982	-.367*	-0.212512	-0.0805076	-0.0559717	.724**	1	0.0805076	-0.0299392	-0.0122413	0.119048	-0.282346	-0.143486	0.0805076	0.0805076	-0.161914	-0.081549	0.119048	0.212762	-0.168175	.362*	-0.0805076
		Sig.（two-tailed）	0.0646816	0.319752	0.140532	0.742129	0.338357	0.635735	0.496155	0.612455	0.396866	0.696131	0.257619	0.745637	0.519514	0.76888	.	0.127743	0.0253592	0.20667	0.635735	0.742129	4.19629e-07	.	0.635735	0.860371	0.942675	0.482813	0.0904283	0.396866	0.635735	0.635735	0.338357	0.631356	0.482813	0.206123	0.319752	0.0276289	0.635735
		N	37	37	37	37	37	37	37	37	37	37	37	37	37	37	37	37	37	37	37	37	37	37	37	37	37	37	37	37	37	37	37	37	37	37	37	37	37
	rpoB	correlation coefficient	-0.180775	0.0580259	-0.153659	0.171234	-0.0733236	0.0277778	0.039841	-0.317324	0.0495074	-0.122663	0.0658808	-0.0761611	0.0495074	0.130032	.	-0.240563	-0.122663	0.0733236	0.0277778	-0.171234	0.0733236	0.0805076	1	-0.180775	0.108407	0.0805076	0.145479	0.0495074	1.000**	-0.0277778	.379*	0.317324	-.345*	0.0658808	0.0580259	0.0495074	0.0277778
		Sig.（two-tailed）	0.284293	0.733005	0.363878	0.310901	0.666263	0.870363	0.814893	0.0556527	0.771063	0.46952	0.698457	0.654138	0.771063	0.44304	.	0.151509	0.46952	0.666263	0.870363	0.310901	0.666263	0.635735	.	0.284293	0.523038	0.635735	0.390273	0.771063	.	0.870363	0.0207652	0.0556527	0.0364899	0.698457	0.733005	0.771063	0.870363
		N	37	37	37	37	37	37	37	37	37	37	37	37	37	37	37	37	37	37	37	37	37	37	37	37	37	37	37	37	37	37	37	37	37	37	37	37	37
	vanA operon	correlation coefficient	0.238235	-0.146331	0.197059	0.246335	.406*	-0.153659	-0.220389	0.0427265	-0.0751776	0.224133	-0.0471621	0.179673	0.123506	-.384*	.	.404*	0.110531	-0.111343	-0.153659	.405*	0.18292	-0.0299392	-0.180775	1	-.481**	-.445**	0.180477	-0.273861	-0.180775	0.153659	0.258474	.352*	-0.306877	-.364*	-0.146331	-0.273861	-0.153659
		Sig.（two-tailed）	0.155628	0.387473	0.242393	0.141636	0.0127522	0.363878	0.189943	0.801745	0.658331	0.182337	0.781639	0.28729	0.466449	0.0190156	.	0.0131661	0.514878	0.511779	0.363878	0.012974	0.278521	0.860371	0.284293	.	0.00257984	0.00574216	0.285104	0.100967	0.284293	0.363878	0.122429	0.0323743	0.0646816	0.0265842	0.387473	0.100967	0.363878
		N	37	37	37	37	37	37	37	37	37	37	37	37	37	37	37	37	37	37	37	37	37	37	37	37	37	37	37	37	37	37	37	37	37	37	37	37	37
	vanB operon	correlation coefficient	.350*	.345*	0.24372	0.0415669	-.356*	0.256235	.368*	.377*	0.240049	0.230988	-0.25711	0.0607972	-0.193211	.346*	.	-0.198009	-0.0167382	.516**	0.256235	-0.278178	-0.286157	-0.0122413	0.108407	-.481**	1	.743**	.387*	0.240049	0.108407	0.108407	-.356*	-.520**	.441**	.435**	.345*	.457**	0.256235
		Sig.（two-tailed）	0.0339526	0.0366076	0.146049	0.807023	0.0308131	0.125817	0.0252395	0.0216043	0.15241	0.168976	0.124485	0.720753	0.251898	0.0359325	.	0.240084	0.921673	0.00108084	0.125817	0.0954938	0.0859801	0.942675	0.523038	0.00257984	.	1.42075e-07	0.0179348	0.15241	0.523038	0.523038	0.0308131	0.000965809	0.00633589	0.0071686	0.0366076	0.00449409	0.125817
		N	37	37	37	37	37	37	37	37	37	37	37	37	37	37	37	37	37	37	37	37	37	37	37	37	37	37	37	37	37	37	37	37	37	37	37	37	37
	vanRG	correlation coefficient	0.246999	.499**	0.168408	0.0559717	-.349*	.345*	.495**	0.249178	.362*	0.0664144	-0.190941	0.220736	-0.143486	.477**	.	-.335*	0.0664144	.349*	.345*	-.332*	-0.212512	0.119048	0.0805076	-.445**	.743**	1	0.274817	.362*	0.0805076	0.0805076	-.349*	-.584**	.471**	.616**	0.276287	.615**	.345*
		Sig.（two-tailed）	0.140532	0.00168774	0.319072	0.742129	0.034182	0.0364899	0.00184727	0.136952	0.0276289	0.696131	0.257619	0.18923	0.396866	0.00284551	.	0.0429073	0.696131	0.034182	0.0364899	0.0446281	0.20667	0.482813	0.635735	0.00574216	1.42075e-07	.	0.0997349	0.0276289	0.635735	0.635735	0.034182	0.000145783	0.00322624	4.8519e-05	0.0978621	5.12687e-05	0.0364899
		N	37	37	37	37	37	37	37	37	37	37	37	37	37	37	37	37	37	37	37	37	37	37	37	37	37	37	37	37	37	37	37	37	37	37	37	37	37
	SAT-4	correlation coefficient	.947**	0.223173	.805**	0.303847	0.236008	0.190941	0.273861	.337*	0.140444	.528**	-.345*	-0.0373943	0.140444	-0.0060804	.	-0.0220479	0.0710364	.504**	-0.145479	0.132749	-0.236008	-0.282346	0.145479	0.180477	.387*	0.274817	1	0.140444	0.145479	0.145479	0.236008	0.0608885	-0.143055	0.293278	.399*	-0.0594187	0.190941
		Sig.（two-tailed）	8.33782e-19	0.184267	1.93947e-09	0.0675064	0.159647	0.257619	0.100967	0.0415945	0.407055	0.000780145	0.0364899	0.826081	0.407055	0.971508	.	0.896942	0.676097	0.00147016	0.390273	0.433487	0.159647	0.0904283	0.390273	0.285104	0.0179348	0.0997349	.	0.407055	0.390273	0.390273	0.159647	0.72035	0.398299	0.0781235	0.014471	0.726839	0.257619
		N	37	37	37	37	37	37	37	37	37	37	37	37	37	37	37	37	37	37	37	37	37	37	37	37	37	37	37	37	37	37	37	37	37	37	37	37	37
	vatE	correlation coefficient	0.123506	.534**	0.0751776	-0.107082	0.130682	.561**	.367*	0.0845083	0.27451	0.218619	-0.117417	-0.0622138	-0.0882353	0.176572	.	-0.205798	0.0112112	.407*	-0.0495074	0.107082	-0.130682	-0.143486	0.0495074	-0.273861	0.240049	.362*	0.140444	1	0.0495074	0.0495074	0.130682	-.325*	0.109323	.462**	0.215453	-0.0882353	.561**
		Sig.（two-tailed）	0.466449	0.000658115	0.658331	0.52816	0.440743	0.000303188	0.025515	0.618983	0.10013	0.193617	0.488871	0.714516	0.603546	0.295827	.	0.221712	0.947492	0.012522	0.771063	0.52816	0.440743	0.396866	0.771063	0.100967	0.15241	0.0276289	0.407055	.	0.771063	0.771063	0.440743	0.0496582	0.519514	0.00400852	0.200309	0.603546	0.000303188
		N	37	37	37	37	37	37	37	37	37	37	37	37	37	37	37	37	37	37	37	37	37	37	37	37	37	37	37	37	37	37	37	37	37	37	37	37	37
	mdtG	correlation coefficient	-0.180775	0.0580259	-0.153659	0.171234	-0.0733236	0.0277778	0.039841	-0.317324	0.0495074	-0.122663	0.0658808	-0.0761611	0.0495074	0.130032	.	-0.240563	-0.122663	0.0733236	0.0277778	-0.171234	0.0733236	0.0805076	1.000**	-0.180775	0.108407	0.0805076	0.145479	0.0495074	1	-0.0277778	.379*	0.317324	-.345*	0.0658808	0.0580259	0.0495074	0.0277778
		Sig.（two-tailed）	0.284293	0.733005	0.363878	0.310901	0.666263	0.870363	0.814893	0.0556527	0.771063	0.46952	0.698457	0.654138	0.771063	0.44304	.	0.151509	0.46952	0.666263	0.870363	0.310901	0.666263	0.635735	.	0.284293	0.523038	0.635735	0.390273	0.771063	.	0.870363	0.0207652	0.0556527	0.0364899	0.698457	0.733005	0.771063	0.870363
		N	37	37	37	37	37	37	37	37	37	37	37	37	37	37	37	37	37	37	37	37	37	37	37	37	37	37	37	37	37	37	37	37	37	37	37	37	37
	efrA	correlation coefficient	0.153659	0.0580259	0.180775	-0.162221	.379*	0.0277778	0.039841	0.0875376	0.0495074	0.226455	-.422**	-.333*	0.0495074	-0.213623	.	0.11547	-0.122663	0.0733236	0.0277778	0.162221	0.0733236	0.0805076	-0.0277778	0.153659	0.108407	0.0805076	0.145479	0.0495074	-0.0277778	1	-0.0733236	-0.0875376	0.0805076	0.0658808	0.0580259	0.0495074	0.0277778
		Sig.（two-tailed）	0.363878	0.733005	0.284293	0.337428	0.0207652	0.870363	0.814893	0.606423	0.771063	0.177729	0.00934596	0.0438796	0.771063	0.20425	.	0.496155	0.46952	0.666263	0.870363	0.337428	0.666263	0.635735	0.870363	0.363878	0.523038	0.635735	0.390273	0.771063	0.870363	.	0.666263	0.606423	0.635735	0.698457	0.733005	0.771063	0.870363
		N	37	37	37	37	37	37	37	37	37	37	37	37	37	37	37	37	37	37	37	37	37	37	37	37	37	37	37	37	37	37	37	37	37	37	37	37	37
	msrC	correlation coefficient	0.111343	0.153168	0.0357888	0.305296	.801**	0.0733236	0.105166	0.0529532	0.130682	-0.0166045	0.173902	-0.0544479	-0.137942	-0.110326	.	0.148167	-0.0166045	0.193548	-.379*	0.281507	-0.00537634	-0.161914	.379*	0.258474	-.356*	-.349*	0.236008	0.130682	.379*	-0.0733236	1	.838**	-.911**	-0.0405772	0.153168	-.407*	0.0733236
		Sig.（two-tailed）	0.511779	0.365432	0.833441	0.0661436	2.6041e-09	0.666263	0.535609	0.755599	0.440743	0.922297	0.303307	0.74892	0.415546	0.515663	.	0.381479	0.922297	0.251053	0.0207652	0.0914315	0.974806	0.338357	0.0207652	0.122429	0.0308131	0.034182	0.159647	0.440743	0.0207652	0.666263	.	1.01752e-10	5.25413e-15	0.811534	0.365432	0.012522	0.666263
		N	37	37	37	37	37	37	37	37	37	37	37	37	37	37	37	37	37	37	37	37	37	37	37	37	37	37	37	37	37	37	37	37	37	37	37	37	37
	efmA	correlation coefficient	-0.0427265	-0.240004	-0.0890136	0.276909	.660**	-0.317324	-0.164788	-0.0431034	-0.0845083	-0.111506	0.207614	-0.108755	-0.0845083	-0.267086	.	0.223639	-0.111506	-0.125162	-0.317324	0.248508	0.0529532	-0.081549	0.317324	.352*	-.520**	-.584**	0.0608885	-.325*	0.317324	-0.0875376	.838**	1	-.920**	-.369*	-0.0285719	-.325*	-0.317324
		Sig.（two-tailed）	0.801745	0.152491	0.600343	0.0970784	9.01445e-06	0.0556527	0.329735	0.800031	0.618983	0.511154	0.217573	0.521699	0.618983	0.110034	.	0.183328	0.511154	0.460447	0.0556527	0.138044	0.755599	0.631356	0.0556527	0.0323743	0.000965809	0.000145783	0.72035	0.0496582	0.0556527	0.606423	1.01752e-10	.	8.93059e-16	0.0248137	0.866689	0.0496582	0.0556527
		N	37	37	37	37	37	37	37	37	37	37	37	37	37	37	37	37	37	37	37	37	37	37	37	37	37	37	37	37	37	37	37	37	37	37	37	37	37
	emeA	correlation coefficient	-0.0299392	0.0540562	0.0299392	-0.220155	-.724**	-0.0805076	0.189701	0.081549	0.109323	0.0664144	-0.190941	0.0827759	0.109323	0.192279	.	-0.187252	0.0664144	-0.025299	.345*	-.332*	-0.025299	0.119048	-.345*	-0.306877	.441**	.471**	-0.143055	0.109323	-.345*	0.0805076	-.911**	-.920**	1	0.212762	-0.168175	.362*	-0.0805076
		Sig.（two-tailed）	0.860371	0.750668	0.860371	0.190425	4.19629e-07	0.635735	0.26078	0.631356	0.519514	0.696131	0.257619	0.626214	0.519514	0.254235	.	0.267098	0.696131	0.881846	0.0364899	0.0446281	0.881846	0.482813	0.0364899	0.0646816	0.00633589	0.00322624	0.398299	0.519514	0.0364899	0.635735	5.25413e-15	8.93059e-16	.	0.206123	0.319752	0.0276289	0.635735
		N	37	37	37	37	37	37	37	37	37	37	37	37	37	37	37	37	37	37	37	37	37	37	37	37	37	37	37	37	37	37	37	37	37	37	37	37	37
	bcrA	correlation coefficient	0.27011	.626**	.364*	0.0683986	-0.0405772	.422**	.605**	.369*	.462**	0.290922	-0.15625	0.022579	0.172212	.507**	.	-0.273861	-0.0402815	.470**	-0.0658808	-0.22657	0.0405772	0.212762	0.0658808	-.364*	.435**	.616**	0.293278	.462**	0.0658808	0.0658808	-0.0405772	-.369*	0.212762	1	.372*	0.172212	.422**
		Sig.（two-tailed）	0.105913	3.39303e-05	0.0265842	0.687505	0.811534	0.00934596	7.35762e-05	0.0248137	0.00400852	0.0806587	0.355747	0.894474	0.308104	0.00137488	.	0.100967	0.812883	0.00336918	0.698457	0.177503	0.811534	0.206123	0.698457	0.0265842	0.0071686	4.8519e-05	0.0781235	0.00400852	0.698457	0.698457	0.811534	0.0248137	0.206123	.	0.0235505	0.308104	0.00934596
		N	37	37	37	37	37	37	37	37	37	37	37	37	37	37	37	37	37	37	37	37	37	37	37	37	37	37	37	37	37	37	37	37	37	37	37	37	37
	lsaE	correlation coefficient	.378*	.439**	0.320983	0.164728	0.153168	.479**	0.301691	.451**	0.215453	0.256235	-0.13762	0.159095	-0.103418	.446**	.	0.130655	-0.108407	.791**	-0.0580259	0.183554	-0.153168	-0.168175	0.0580259	-0.146331	.345*	0.276287	.399*	0.215453	0.0580259	0.0580259	0.153168	-0.0285719	-0.168175	.372*	1	-0.103418	.479**
		Sig.（two-tailed）	0.0212095	0.0065099	0.0527386	0.329913	0.365432	0.00272424	0.0695744	0.00503879	0.200309	0.125817	0.416645	0.346944	0.542451	0.00563337	.	0.440838	0.523038	5.51548e-09	0.733005	0.27683	0.365432	0.319752	0.733005	0.387473	0.0366076	0.0978621	0.014471	0.200309	0.733005	0.733005	0.365432	0.866689	0.319752	0.0235505	.	0.542451	0.00272424
		N	37	37	37	37	37	37	37	37	37	37	37	37	37	37	37	37	37	37	37	37	37	37	37	37	37	37	37	37	37	37	37	37	37	37	37	37	37
	fexA	correlation coefficient	-0.0751776	-0.103418	-0.123506	-0.107082	-.407*	-0.0495074	-0.0710072	0.0845083	-0.0882353	0.0112112	-0.117417	0.135739	-0.0882353	.381*	.	-0.205798	0.0112112	-0.130682	.561**	-0.289122	-0.130682	.362*	0.0495074	-0.273861	.457**	.615**	-0.0594187	-0.0882353	0.0495074	0.0495074	-.407*	-.325*	.362*	0.172212	-0.103418	1	-0.0495074
		Sig.（two-tailed）	0.658331	0.542451	0.466449	0.52816	0.012522	0.771063	0.676223	0.618983	0.603546	0.947492	0.488871	0.423104	0.603546	0.0200855	.	0.221712	0.947492	0.440743	0.000303188	0.0826382	0.440743	0.0276289	0.771063	0.100967	0.00449409	5.12687e-05	0.726839	0.603546	0.771063	0.771063	0.012522	0.0496582	0.0276289	0.308104	0.542451	.	0.771063
		N	37	37	37	37	37	37	37	37	37	37	37	37	37	37	37	37	37	37	37	37	37	37	37	37	37	37	37	37	37	37	37	37	37	37	37	37	37
	mefA	correlation coefficient	0.180775	.479**	0.153659	-0.171234	0.0733236	1.000**	-0.039841	-0.0875376	-0.0495074	0.122663	-0.0658808	0.0761611	-0.0495074	0.213623	.	-0.11547	0.122663	.379*	-0.0277778	0.171234	-0.0733236	-0.0805076	0.0277778	-0.153659	0.256235	.345*	0.190941	.561**	0.0277778	0.0277778	0.0733236	-0.317324	-0.0805076	.422**	.479**	-0.0495074	1
		Sig.（two-tailed）	0.284293	0.00272424	0.363878	0.310901	0.666263	.	0.814893	0.606423	0.771063	0.46952	0.698457	0.654138	0.771063	0.20425	.	0.496155	0.46952	0.0207652	0.870363	0.310901	0.666263	0.635735	0.870363	0.363878	0.125817	0.0364899	0.257619	0.000303188	0.870363	0.870363	0.666263	0.0556527	0.635735	0.00934596	0.00272424	0.771063	.
		N	37	37	37	37	37	37	37	37	37	37	37	37	37	37	37	37	37	37	37	37	37	37	37	37	37	37	37	37	37	37	37	37	37	37	37	37	37
Note: ** represents p<0.01, * represents P<0.05
