# Supplementary material for: Genomic islands mediate environmental adaptation and the spread of antibiotic resistance in multiresistant Enterococci - evidence from genomic sequences
Source: BMC Microbiol. 2021 Feb 19;21:55. doi: 10.1186/s12866-021-02114-4 (PMC7893910; doi:10.1186/s12866-021-02114-4)
Supplement: Supplementary file 4 — Additional file 4: Table S4. Spearman’s correlation between ARGs and GI exchange frequency. [file 12866_2021_2114_MOESM4_ESM.xls]

## Sheet: Sheet1
Table s4 Spearman’s correlation between ARGs and GIs exchange frequency
			freq	ARGs
Spearman's rho	freq	correlation coefficient	1	0.287
		Sig.（two-tailed）	.	0.0850623
		N	37	37
	ARGs	correlation coefficient	0.287	1
		Sig.（two-tailed）	0.0850623	.
		N	37	37
